# Supplementary material for: Putative Role of Tie2-Expressing Monocytes/Macrophages in Colorectal Cancer Progression Through Enhancement of Angiogenesis and Metastasis
Source: Cancers (Basel). 2025 Aug 30;17(17):2856. doi: 10.3390/cancers17172856 (PMC12427574; doi:10.3390/cancers17172856)
Supplement: Supplementary file 1 [file cancers-17-02856-s001.zip]

Archive with 1 entries (1 files):
- cancers-3814394-supplementary.pdf
